# Supplementary material for: Loneliness, Wellbeing, and Social Activity in Scottish Older Adults Resulting from Social Distancing during the COVID-19 Pandemic
Source: Int J Environ Res Public Health. 2021 Apr 24;18(9):4517. doi: 10.3390/ijerph18094517 (PMC8123175; doi:10.3390/ijerph18094517)
Supplement: Supplementary file 1 [file ijerph-18-04517-s001.zip]

Archive with 3 entries (3 files):
- FigureS1.pdf
- FileS1.pdf
- TableS1.pdf
